# Supplementary material for: Extracellular Matrix Biomimetic Hydrogels, Encapsulated with Stromal Cell-Derived Factor 1, Improve the Composition of Foetal Tissue Grafts in a Rodent Model of Parkinson’s Disease
Source: Int J Mol Sci. 2022 Apr 22;23(9):4646. doi: 10.3390/ijms23094646 (PMC9101815; doi:10.3390/ijms23094646)
Supplement: Supplementary file 1 [file ijms-23-04646-s001.zip]

Archive with 1 entries (1 files):
- ijms-1666325-supplementary.pdf
